# Supplementary material for: A Triplex Crystal Digital RT-PCR for the Detection of Avian Leukosis Virus, Chicken Infectious Anemia Virus, and Fowl Adenovirus
Source: Animals (Basel). 2026 Jul 22;16(14):2269. doi: 10.3390/ani16142269 (PMC13404849; doi:10.3390/ani16142269)
Supplement: Supplementary file 1 [file animals-16-02269-s001.zip]

Archive with 1 entries (1 files):
- animals-4401355-supplementary.pdf
